# Supplementary material for: The Nature of the Spark Is a Pivotal Element in the Design of a Miller–Urey Experiment
Source: Life (Basel). 2023 Nov 12;13(11):2201. doi: 10.3390/life13112201 (PMC10672138; doi:10.3390/life13112201)
Supplement: Supplementary file 1 [file life-13-02201-s001.zip]

Archive with 1 entries (1 files):
- life-2665698-supplementary.pdf
